# Supplementary material for: Sequencing and Analysis of the Pseudomonas fluorescens GcM5-1A Genome: A Pathogen Living in the Surface Coat of Bursaphelenchus xylophilus
Source: PLoS One. 2015 Oct 30;10(10):e0141515. doi: 10.1371/journal.pone.0141515 (PMC4627797; doi:10.1371/journal.pone.0141515)
Supplement: S1 Table — (XLS) [file pone.0141515.s001.xls]

## Sheet: filtered_vfs
ORF ID	VFDB ID	Gene ID	Gene Description
orf03487_1	VFG0082	gi:15640836	aldA - aldehyde dehydrogenase [Vibrio cholerae N16961]
orf04591_1	VFG0082	gi:15640836	aldA - aldehyde dehydrogenase [Vibrio cholerae N16961]
orf01106_1	VFG0123	gi:15598737	Alg8 - alginate-c5-mannuronan-epimerase AlgG [Pseudomonas aeruginosa PAO1] (VF0091)
orf01096_1	VFG0133	gi:15598747	algA - phosphomannose isomerase / guanosine 5'-diphospho-D-mannose pyrophosphorylase [Pseudomonas aeruginosa PAO1] (VF0091)
orf00086_1	VFG0116	gi:15600676	algB - two-component response regulator AlgB [Pseudomonas aeruginosa PAO1] (VF0091)
orf01107_1	VFG0122	gi:15598736	algD - GDP-mannose 6-dehydrogenase AlgD [Pseudomonas aeruginosa PAO1] (VF0091)
orf01103_1	VFG0126	gi:15598740	algE - alginate biosynthetic protein AlgK precursor [Pseudomonas aeruginosa PAO1] (VF0091)
orf01097_1	VFG0132	gi:15598746	algF - alginate o-acetyltransferase AlgF [Pseudomonas aeruginosa PAO1] (VF0091)
orf01102_1	VFG0127	gi:15598741	algG - outer membrane protein AlgE [Pseudomonas aeruginosa PAO1] (VF0091)
orf01099_1	VFG0130	gi:15598744	algI - alginate o-acetyltransferase AlgI [Pseudomonas aeruginosa PAO1] (VF0091)
orf01104_1	VFG0125	gi:15598739	algK - alginate biosynthesis protein Alg44 [Pseudomonas aeruginosa PAO1] (VF0091)
orf01100_1	VFG0129	gi:15598743	algL - poly(beta-d-mannuronate) lyase precursor AlgL [Pseudomonas aeruginosa PAO1] (VF0091)
orf05099_1	VFG0119	gi:15600454	algR - alginate biosynthesis regulatory protein AlgR [Pseudomonas aeruginosa PAO1] (VF0091)
orf01555_1	VFG0121	gi:15595959	algU - alginate biosynthesis protein AlgZ/FimS [Pseudomonas aeruginosa PAO1] (VF0091)
orf02845_1	VFG1235	gi:15595614	chpE - probable chemotaxis protein [Pseudomonas aeruginosa PAO1] (VF0082)
orf03464_1	VFG0077	gi:16804506	clpP - ATP-dependent Clp protease proteolytic subunit [Listeria monocytogenes (serovar 1/2a) EGD-e] (VF0074)
orf05191_1	VFG2076	gi:15595288	clpV1 - probable ClpA/B-type chaperone [Pseudomonas aeruginosa PAO1] (VF0334)
orf00791_1	VFG1047	gi:15808727	fecA - FecA [Shigella flexneri (serotype 2a) YSH6000]
orf03765_1	VFG1265	gi:15596651	fleN - flagellar synthesis regulator FleN [Pseudomonas aeruginosa PAO1] (VF0273)
orf03789_1	VFG1248	gi:15596294	fleQ - transcriptional regulator FleQ [Pseudomonas aeruginosa PAO1] (VF0273)
orf03787_1	VFG1249	gi:15596296	fleR - two-component response regulator [Pseudomonas aeruginosa PAO1] (VF0273)
orf04094_1	VFG1236	gi:15596275	flgC - flagellar basal-body rod protein FlgC [Pseudomonas aeruginosa PAO1] (VF0273)
orf01712_1	VFG1239	gi:15596278	flgF - flagellar basal-body rod protein FlgF [Pseudomonas aeruginosa PAO1] (VF0273)
orf01713_1	VFG1240	gi:15596279	flgG - flagellar basal-body rod protein FlgG [Pseudomonas aeruginosa PAO1] (VF0273)
orf01714_1	VFG1241	gi:15596280	flgH - flagellar L-ring protein precursor FlgH [Pseudomonas aeruginosa PAO1] (VF0273)
orf01715_1	VFG1242	gi:15596281	flgI - flagellar P-ring protein precursor FlgI [Pseudomonas aeruginosa PAO1] (VF0273)
orf03767_1	VFG1263	gi:15596649	flhA - flagellar biosynthesis protein FlhA [Pseudomonas aeruginosa PAO1] (VF0273)
orf03769_1	VFG1262	gi:15596646	flhB - flagellar biosynthetic protein FlhB [Pseudomonas aeruginosa PAO1] (VF0273)
orf03766_1	VFG1264	gi:15596650	flhF - flagellar biosynthesis protein FlhF [Pseudomonas aeruginosa PAO1] (VF0273)
orf03785_1	VFG1251	gi:15596298	fliF - Flagella M-ring outer membrane protein precursor [Pseudomonas aeruginosa PAO1] (VF0273)
orf03784_1	VFG1252	gi:15596299	fliG - flagellar motor switch protein FliG [Pseudomonas aeruginosa PAO1] (VF0273)
orf03782_1	VFG1254	gi:15596301	fliI - flagellum-specific ATP synthase FliI [Pseudomonas aeruginosa PAO1] (VF0273)
orf03781_1	VFG1255	gi:15596302	fliJ - flagellar protein FliJ [Pseudomonas aeruginosa PAO1] (VF0273)
orf03775_1	VFG1256	gi:15596640	fliM - flagellar motor switch protein FliM [Pseudomonas aeruginosa PAO1] (VF0273)
orf03774_1	VFG1257	gi:15596641	fliN - flagellar motor switch protein FliN [Pseudomonas aeruginosa PAO1] (VF0273)
orf03771_1	VFG1260	gi:15596644	fliQ - flagellar biosynthetic protein FliQ [Pseudomonas aeruginosa PAO1] (VF0273)
orf03770_1	VFG1261	gi:15596645	fliR - flagellar biosynthetic protein FliR [Pseudomonas aeruginosa PAO1] (VF0273)
orf01192_1	VFG0670	gi:24111748	gtrB - bactoprenol glucosyl transferase [Shigella flexneri (serotype 2a) 301] (VF0124)
orf05186_1	VFG2071	gi:15595283	hcp1 - hypothetical protein [Pseudomonas aeruginosa PAO1] (VF0334)
orf01307_1	VFG1855	gi:52840925	htpB - Hsp60, 60K heat shock protein HtpB [Legionella pneumophila Philadelphia 1] (VF0159)
orf03384_1	VFG1381	gi:15607608	icl/aceA - aceA [Mycobacterium tuberculosis H37Rv] (VF0253)
orf05178_1	VFG2063	gi:15595275	icmF1 - hypothetical protein [Pseudomonas aeruginosa PAO1] (VF0334)
orf02188_1	VFG1871	gi:52841592	lspG - type II protein secretion LspG [Legionella pneumophila Philadelphia 1] (VF0154)
orf02842_1	VFG0574	gi:16767047	mgtB - Mg<up2+</up transport protein [Salmonella enterica (serovar typhimurium) LT2] (VF0106)
orf01556_1	VFG0134	gi:15595960	mucA - alkaline metalloproteinase precursor [Pseudomonas aeruginosa PAO1] (VF0091)
orf04402_1	VFG1582	gi:23954265	orf48 - hypothetical protein [Escherichia coli 536]
orf05172_1	VFG2057	gi:15595269	PA0071 - hypothetical protein [Pseudomonas aeruginosa PAO1] (VF0334)
orf05174_1	VFG2059	gi:15595271	PA0073 - probable ATP-binding component of ABC transporter [Pseudomonas aeruginosa PAO1] (VF0334)
orf05176_1	VFG2061	gi:15595273	PA0075 - probable phosphoprotein phosphatase [Pseudomonas aeruginosa PAO1] (VF0334)
orf05180_1	VFG2065	gi:15595277	PA0079 - hypothetical protein [Pseudomonas aeruginosa PAO1] (VF0334)
orf05184_1	VFG2069	gi:15595281	PA0083 - hypothetical protein [Pseudomonas aeruginosa PAO1] (VF0334)
orf05185_1	VFG2070	gi:15595282	PA0084 - hypothetical protein [Pseudomonas aeruginosa PAO1] (VF0334)
orf05188_1	VFG2073	gi:15595285	PA0087 - hypothetical protein [Pseudomonas aeruginosa PAO1] (VF0334)
orf05189_1	VFG2074	gi:15595286	PA0088 - hypothetical protein [Pseudomonas aeruginosa PAO1] (VF0334)
orf05190_1	VFG2075	gi:15595287	PA0089 - hypothetical protein [Pseudomonas aeruginosa PAO1] (VF0334)
orf00899_1	VFG0114	gi:15599724	pilD - type 4 prepilin peptidase PilD [Pseudomonas aeruginosa PAO1] (VF0082)
orf04921_1	VFG1225	gi:15595605	pilG - twitching motility protein PilG [Pseudomonas aeruginosa PAO1] (VF0082)
orf04920_1	VFG1226	gi:15595606	pilH - twitching motility protein PilH [Pseudomonas aeruginosa PAO1] (VF0082)
orf04919_1	VFG1227	gi:15595607	pilI - twitching motility protein PilI [Pseudomonas aeruginosa PAO1] (VF0082)
orf04918_1	VFG1228	gi:15595608	pilJ - twitching motility protein PilJ [Pseudomonas aeruginosa PAO1] (VF0082)
orf04931_1	VFG1223	gi:15595592	pilT - twitching motility protein PilT [Pseudomonas aeruginosa PAO1] (VF0082)
orf05175_1	VFG2060	gi:15595272	ppkA - serine/threonine protein kinase PpkA [Pseudomonas aeruginosa PAO1] (VF0334)
orf02237_1	VFG0159	gi:15597582	pvdA - L-ornithine N5-oxygenase [Pseudomonas aeruginosa PAO1] (VF0094)
orf02229_1	VFG0160	gi:15597593	pvdE - pyoverdine biosynthesis protein PvdE [Pseudomonas aeruginosa PAO1] (VF0094)
orf03732_1	VFG0162	gi:15597622	pvdS - sigma factor PvdS [Pseudomonas aeruginosa PAO1] (VF0094)
orf03141_1	VFG0156	gi:15598675	rhlA - rhamnosyltransferase chain A [Pseudomonas aeruginosa PAO1] (VF0089)
orf03142_1	VFG0155	gi:15598674	rhlB - rhamnosyltransferase chain B [Pseudomonas aeruginosa PAO1] (VF0089)
orf03143_1	VFG0152	gi:15598673	rhlR - transcriptional regulator RhlR [Pseudomonas aeruginosa PAO1] (VF0093)
orf04209_1	VFG1867	gi:52843161	sodB - superoxide dismutase [Legionella pneumophila Philadelphia 1] (VF0169)
orf03701_1	VFG0586	gi:16767516	soxR - redox-sensing transcriptional activator SoxR, contains iron-sulfur center for redox-sensing (MerR family) [Salmonella enterica (serovar typhimurium) LT2]
orf00550_1	VFG0270	gi:15644702	ureB - urease beta subunit (urea amidohydrolase) (ureB) [Helicobacter pylori 26695] (VF0050)
orf00533_1	VFG0274	gi:15644698	ureG - urease accessory protein (ureG) [Helicobacter pylori 26695] (VF0050)
orf02476_1	VFG2093	gi:15600879	VCA0108 - hypothetical protein [Vibrio cholerae N16961] (VF0335)
orf05192_1	VFG2077	gi:15595289	vgrG1 - hypothetical protein [Pseudomonas aeruginosa PAO1] (VF0334)
orf00455_1	VFG0141	gi:15600181	waaA - lipopolysaccharide core biosynthesis protein WaaP [Pseudomonas aeruginosa PAO1] (VF0085)
orf00434_1	VFG0142	gi:15600204	waaC - 3-deoxy-D-manno-octulosonic-acid (KDO) transferase [Pseudomonas aeruginosa PAO1] (VF0085)
orf00433_1	VFG0143	gi:15600205	waaF - heptosyltransferase I [Pseudomonas aeruginosa PAO1] (VF0085)
orf00435_1	VFG0139	gi:15600203	waaG - B-band O-antigen polymerase [Pseudomonas aeruginosa PAO1] (VF0085)
orf00436_1	VFG0140	gi:15600202	waaP - UDP-glucose:(heptosyl) LPS alpha 1,3-glucosyltransferase WaaG [Pseudomonas aeruginosa PAO1] (VF0085)
